# Supplementary material for: Analysis of the ARTIC V4 and V4.1 SARS-CoV-2 primers and their impact on the detection of Omicron BA.1 and BA.2 lineage-defining mutations
Source: Microb Genom. 2023 Apr 21;9(4):mgen000991. doi: 10.1099/mgen.0.000991 (PMC10210939; doi:10.1099/mgen.0.000991)
Supplement: Supplementary material 2 [file mgen-9-991-s002.xlsx]

## Sheet: results
	1Nextclade (v1.10.3) and dataset version (2022-03-14T12:00:00Z) - analysis performed on 18/02/2022
	2Rampart (v1.0.6)
	3Pangolin (v3.1.20), pangoLEARN (v1.2.124) and constellations (v0.1.3)
	4aln2type (v0.0.3) - analysis performed on 18/02/2022																																V4 primer set
																																	aln2type4
					V4 primer set														V4.1 primer set														mutation-			indel-		no-calls	no-calls-deletion	aln2type4
Sample ID	Collection Date	Age Range	Sex	Specimen Type	Sequence ID	Accession	RunID	Barcode	Total SNP's1	Masked bases (N's)1	Genome coverage at >200x %2	Genome coverage at >100x %2	Genome coverage at >20x %2	n Mapped Reads2	Pangolin Lineage3	Conflict3	phe-label4	status4	Sequence ID	Accession	RunID	Barcode	Total SNP's1	Masked bases (N's)1	Genome coverage at >200x %2	Genome coverage at >100x %2	Genome coverage at >20x %2	n Mapped Reads2	Pangolin Lineage3	Conflict3	phe-label4	status4	ref-calls	mixed-calls	calls	ref-calls	calls			no-calls - V4 primer set4
vssfru_001	Jan-22	96-100	F	NTS	vssfru_001a	SAMN31768404	Run1_V4	barcode49	55	738	0.965	0.985	0.987	135184	BA.1	0	VOC-21NOV-01	probable	vssfru_001b	SAMN31768474	Run1_V4.1	barcode49	58	328	0.989	0.995	0.995	145035	BA.1	0	VOC-21NOV-01	confirmed	0	0	16	0	0	1	0							22898
vssfru_002	Jan-22	1-5	F	NTS	vssfru_002a	SAMN31768405	Run1_V4	barcode50	48	3481	0.612	0.745	0.912	28661	BA.1	0	VOC-21NOV-01	probable	vssfru_002b	SAMN31768475	Run1_V4.1	barcode50	56	888	0.849	0.919	0.982	60987	BA.1	0	VOC-21NOV-01	confirmed	0	0	13	0	0	4	0		18163					22898			26530
vssfru_003	Jan-22	16-20	M	NTS	vssfru_003a	SAMN31768406	Run1_V4	barcode51	52	785	0.952	0.971	0.985	125892	BA.1.1	0	VOC-21NOV-01	probable	vssfru_003b	SAMN31768476	Run1_V4.1	barcode51	58	126	0.989	0.996	0.999	139163	BA.1.1	0	VOC-21NOV-01	confirmed	0	0	14	0	0	3	0							22898			26530
vssfru_004	Jan-22	51-55	F	NTS	vssfru_004a	SAMN31768407	Run1_V4	barcode52	50	1006	0.911	0.937	0.983	59394	BA.1	0	VOC-21NOV-01	probable	vssfru_004b	SAMN31768477	Run1_V4.1	barcode52	55	126	0.969	0.999	0.999	93445	BA.1	0	VOC-21NOV-01	confirmed	0	0	14	0	0	3	0							22898			26530
vssfru_005	Jan-22	71-75	M	NTS	vssfru_005a	SAMN31768408	Run1_V4	barcode54	56	536	0.961	0.966	0.991	110836	BA.1.1	0	VOC-21NOV-01	probable	vssfru_005b	SAMN31768478	Run1_V4.1	barcode54	59	126	0.99	0.999	0.999	116308	BA.1.1	0	VOC-21NOV-01	confirmed	0	0	16	0	0	1	0							22898
vssfru_006	Jan-22	81-85	M	NTS	vssfru_006a	SAMN31768409	Run1_V4	barcode55	53	785	0.971	0.977	0.989	151439	BA.1.1	0	VOC-21NOV-01	probable	vssfru_006b	SAMN31768479	Run1_V4.1	barcode55	58	128	0.999	0.999	0.999	146846	BA.1.1	0	VOC-21NOV-01	confirmed	0	0	14	0	0	3	0							22898			26530
vssfru_007	Jan-22	51-55	F	NTS	vssfru_007a	SAMN31768410	Run1_V4	barcode56	54	785	0.955	0.977	0.988	155428	BA.1.1	0	VOC-21NOV-01	probable	vssfru_007b	SAMN31768480	Run1_V4.1	barcode56	59	126	0.995	0.999	0.999	147987	BA.1.1	0	VOC-21NOV-01	confirmed	0	0	14	0	0	3	0							22898			26530
vssfru_008	Jan-22	51-55	F	NTS	vssfru_008a	SAMN31768411	Run1_V4	barcode58	52	2053	0.775	0.862	0.958	40922	BA.1.1	0	VOC-21NOV-01	probable	vssfru_008b	SAMN31768481	Run1_V4.1	barcode58	58	126	0.891	0.949	0.999	63498	BA.1.1	0	VOC-21NOV-01	confirmed	0	0	14	0	0	3	0							22898			26530
vssfru_009	Jan-22	26-30	M	NTS	vssfru_009a	SAMN31768412	Run1_V4	barcode59	53	536	0.977	0.986	0.991	148708	BA.1	0	VOC-21NOV-01	probable	vssfru_009b	SAMN31768482	Run1_V4.1	barcode59	56	126	0.999	0.999	0.999	223040	BA.1	0	VOC-21NOV-01	confirmed	0	0	16	0	0	1	0							22898
vssfru_010	Jan-22	46-50	F	NTS	vssfru_010a	SAMN31768413	Run1_V4	barcode60	43	126	0.993	0.994	0.999	108433	AY.4.2.2	0	VUI-21OCT-01	confirmed	vssfru_010b	SAMN31768483	Run1_V4.1	barcode60	43	126	0.999	0.999	0.999	223138	AY.4.2.2	0	VUI-21OCT-01	confirmed	0	0	3	0	0	0	0
vssfru_011	Jan-22	31-35	F	NTS	vssfru_011a	SAMN31768414	Run1_V4	barcode62	52	1284	0.849	0.922	0.975	55761	BA.1	0	VOC-21NOV-01	probable	vssfru_011b	SAMN31768484	Run1_V4.1	barcode62	56	128	0.862	0.953	0.993	50427	BA.1	0	VOC-21NOV-01	confirmed	0	0	16	0	0	1	0							22898
vssfru_012	Jan-22	46-50	F	NTS	vssfru_012a	SAMN31768415	Run1_V4	barcode63	47	3143	0.678	0.783	0.924	33747	BA.1	0	VOC-21NOV-01	probable	vssfru_012b	SAMN31768485	Run1_V4.1	barcode63	59	386	0.854	0.91	0.993	68117	BA.1	0	VOC-21NOV-01	confirmed	0	0	13	0	0	4	0		18163					22898			26530
vssfru_013	Jan-22	56-60	F	NTS	vssfru_013a	SAMN31768416	Run1_V4	barcode64	53	536	0.98	0.989	0.991	159076	BA.1.1		VOC-21NOV-01	probable	vssfru_013b	SAMN31768486	Run1_V4.1	barcode64	56	126	0.999	0.999	0.999	194173	BA.1.1		VOC-21NOV-01	confirmed	0	0	16	0	0	1	0							22898
vssfru_014	Jan-22	26-30	F	NTS	vssfru_014a	SAMN31768417	Run1_V4	barcode65	55	536	0.935	0.972	0.987	114761	BA.1	0	VOC-21NOV-01	probable	vssfru_014b	SAMN31768487	Run1_V4.1	barcode65	58	126	0.981	0.993	0.999	118848	BA.1	0	VOC-21NOV-01	confirmed	0	0	16	0	0	1	0							22898
vssfru_015	Jan-22	51-55	F	NTS	vssfru_015a	SAMN31768418	Run1_V4	barcode66	53	536	0.989	0.991	0.991	224616	BA.1	0	VOC-21NOV-01	probable	vssfru_015b	SAMN31768488	Run1_V4.1	barcode66	56	126	0.999	0.999	0.999	180993	BA.1	0	VOC-21NOV-01	confirmed	0	0	16	0	0	1	0							22898
vssfru_016	Jan-22	21-25	M	NTS	vssfru_016a	SAMN31768419	Run1_V4	barcode67	54	536	0.964	0.972	0.991	105487	BA.1	0	VOC-21NOV-01	probable	vssfru_016b	SAMN31768489	Run1_V4.1	barcode67	57	126	0.976	0.999	0.999	104839	BA.1	0	VOC-21NOV-01	confirmed	0	0	16	0	0	1	0							22898
vssfru_017	Jan-22	26-30	M	NTS	vssfru_017a	SAMN31768420	Run1_V4	barcode68	52	538	0.961	0.972	0.991	119452	BA.1	0	VOC-21NOV-01	probable	vssfru_017b	SAMN31768490	Run1_V4.1	barcode68	55	127	0.976	0.993	0.999	127117	BA.1	0	VOC-21NOV-01	confirmed	0	0	16	0	0	1	0							22898
vssfru_018	Jan-22	41-45	F	NTS	vssfru_018a	SAMN31768421	Run1_V4	barcode69	53	536	0.94	0.959	0.99	99970	BA.1	0	VOC-21NOV-01	probable	vssfru_018b	SAMN31768491	Run1_V4.1	barcode69	56	126	0.993	0.999	0.999	147530	BA.1	0	VOC-21NOV-01	confirmed	0	0	16	0	0	1	0							22898
vssfru_019	Jan-22	61-65	F	NTS	vssfru_019a	SAMN31768422	Run1_V4	barcode70	56	536	0.98	0.983	0.991	132661	BA.1	0	VOC-21NOV-01	probable	vssfru_019b	SAMN31768492	Run1_V4.1	barcode70	59	126	0.993	0.993	0.999	171684	BA.1	0	VOC-21NOV-01	confirmed	0	0	16	0	0	1	0							22898
vssfru_020	Jan-22	26-30	M	NTS	vssfru_020a	SAMN31768423	Run1_V4	barcode71	55	536	0.981	0.984	0.991	132414	BA.1	0	VOC-21NOV-01	probable	vssfru_020b	SAMN31768493	Run1_V4.1	barcode71	58	126	0.992	0.992	0.999	145544	BA.1	0	VOC-21NOV-01	confirmed	0	0	16	0	0	1	0							22898
vssfru_021	Jan-22	21-25	F	NTS	vssfru_021a	SAMN31768424	Run1_V4	barcode73	51	544	0.945	0.962	0.986	97451	BA.1	0	VOC-21NOV-01	probable	vssfru_021b	SAMN31768494	Run1_V4.1	barcode73	54	128	0.975	0.993	0.999	120776	BA.1	0	VOC-21NOV-01	confirmed	0	0	16	0	0	1	0							22898
vssfru_022	Jan-22	0-5	M	NTS	vssfru_022a	SAMN31768425	Run1_V4	barcode74	52	485	0.981	0.988	0.995	178228	AY.4.2.2	0	VUI-21OCT-01	confirmed	vssfru_022b	SAMN31768495	Run1_V4.1	barcode74	52	258	0.983	0.997	0.997	188430	AY.4.2.2	0	VUI-21OCT-01	confirmed	0	0	3	0	0	0	0
vssfru_023	Jan-22	56-60	F	NTS	vssfru_023a	SAMN31768426	Run1_V4	barcode76	60	2826	0.756	0.857	0.933	44356	BA.1	0	VOC-21NOV-01	probable	vssfru_023b	SAMN31768496	Run1_V4.1	barcode76	60	392	0.864	0.935	0.988	51847	BA.1	0	VOC-21NOV-01	confirmed	0	0	15	0	0	2	0		18163					22898
vssfru_024	Jan-22	56-60	F	NTS	vssfru_024a	SAMN31768427	Run1_V4	barcode77	56	536	0.981	0.983	0.991	104342	BA.1	0	VOC-21NOV-01	probable	vssfru_024b	SAMN31768497	Run1_V4.1	barcode77	59	126	0.999	0.999	0.999	200990	BA.1	0	VOC-21NOV-01	confirmed	0	0	16	0	0	1	0							22898
vssfru_025	Jan-22	31-35	F	NTS	vssfru_025a	SAMN31768428	Run1_V4	barcode78	51	536	0.99	0.991	0.991	209673	BA.1	0	VOC-21NOV-01	probable	vssfru_025b	SAMN31768498	Run1_V4.1	barcode78	54	126	0.999	0.999	0.999	244946	BA.1		VOC-21NOV-01	confirmed	0	0	16	0	0	1	0							22898
vssfru_026	Jan-22	46-50	M	NTS	vssfru_026a	SAMN31768429	Run1_V4	barcode79	54	536	0.98	0.989	0.991	176137	BA.1.1	0	VOC-21NOV-01	probable	vssfru_026b	SAMN31768499	Run1_V4.1	barcode79	57	126	0.999	0.999	0.999	185070	BA.1.1	0	VOC-21NOV-01	confirmed	0	0	16	0	0	1	0							22898
vssfru_027	Jan-22	21-25	M	NTS	vssfru_027a	SAMN31768430	Run1_V4	barcode80	55	536	0.983	0.985	0.991	89375	BA.1.1	0	VOC-21NOV-01	probable	vssfru_027b	SAMN31768500	Run1_V4.1	barcode80	58	126	0.999	0.999	0.999	147548	BA.1.1	0	VOC-21NOV-01	confirmed	0	0	16	0	0	1	0							22898
vssfru_028	Jan-22	31-35	F	NTS	vssfru_028a	SAMN31768431	Run1_V4	barcode81	55	536	0.983	0.983	0.992	166695	BA.1	0	VOC-21NOV-01	probable	vssfru_028b	SAMN31768501	Run1_V4.1	barcode81	58	126	0.999	0.999	0.999	168571	BA.1	0	VOC-21NOV-01	confirmed	0	0	16	0	0	1	0							22898
vssfru_029	Jan-22	41-45	F	NTS	vssfru_029a	SAMN31768432	Run1_V4	barcode82	55	536	0.965	0.973	0.991	84454	BA.1	0	VOC-21NOV-01	probable	vssfru_029b	SAMN31768502	Run1_V4.1	barcode82	58	126	0.999	0.999	0.999	147875	BA.1	0	VOC-21NOV-01	confirmed	0	0	16	0	0	1	0							22898
vssfru_030	Jan-22	41-45	M	NTS	vssfru_030a	SAMN31768433	Run1_V4	barcode83	45	612	0.982	0.985	0.999	172979	AY.4	0	VOC-21APR-02	confirmed	vssfru_030b	SAMN31768503	Run1_V4.1	barcode83	45	650	0.993	0.999	0.999	130786	AY.4	0	VOC-21APR-02	confirmed	0	0	8	0	0	0	0
vssfru_031	Jan-22	61-65	M	NTS	vssfru_031a	SAMN31768434	Run1_V4	barcode84	60	536	0.984	0.991	0.991	143710	BA.1	0	VOC-21NOV-01	probable	vssfru_031b	SAMN31768504	Run1_V4.1	barcode84	63	126	0.999	0.999	0.999	138711	BA.1	0	VOC-21NOV-01	confirmed	0	0	16	0	0	1	0							22898
vssfru_032	Dec-22	46-50	M	NTS	vssfru_032a	SAMN31768435	Run1_V4	barcode85	55	1017	0.865	0.924	0.98	55974	BA.1	0	VOC-21NOV-01	probable	vssfru_032b	SAMN31768505	Run1_V4.1	barcode85	58	126	0.935	0.975	0.999	87404	BA.1	0	VOC-21NOV-01	confirmed	0	0	16	0	0	1	0							22898
vssfru_033	Jan-22	21-25	M	NTS	vssfru_033a	SAMN31768436	Run1_V4	barcode86	54	1282	0.834	0.911	0.973	55174	BA.1	0	VOC-21NOV-01	probable	vssfru_033b	SAMN31768506	Run1_V4.1	barcode86	58	847	0.84	0.895	0.982	40656	BA.1	0	VOC-21NOV-01	confirmed	0	0	16	0	0	1	0							22898
vssfru_034	Jan-22	26-30	M	NTS	vssfru_034a	SAMN31768437	Run2_V4	barcode08	33	5795	0.774	0.802	0.869	65294	BA.1	0	VOC-21NOV-01	probable	vssfru_034b	SAMN31768507	Run2_V4.1	barcode08	58	126	0.945	0.98	0.999	87392	BA.1.1	0	VOC-21NOV-01	confirmed	0	0	11	0	0	6	0			22679				22898	23048	23202	26530
vssfru_035	Jan-22	31-35	F	NTS	vssfru_035a	SAMN31768438	Run2_V4	barcode09	51	1172	0.963	0.963	0.976	161422	BA.1.1	0	VOC-21NOV-01	probable	vssfru_035b	SAMN31768508	Run2_V4.1	barcode09	58	126	0.995	0.999	0.999	165256	BA.1.1	0	VOC-21NOV-01	confirmed	0	0	14	0	0	3	0							22898			26530
vssfru_036	Jan-22	56-60	F	NTS	vssfru_036a	SAMN31768439	Run2_V4	barcode11	40	1101	0.826	0.917	0.972	48272	AY.43	0	VOC-21APR-02	confirmed	vssfru_036b	SAMN31768509	Run2_V4.1	barcode11	42	704	0.808	0.902	0.978	48113	AY.43	0	VOC-21APR-02	confirmed	0	0	8	0	0	0	0
vssfru_037	Jan-22	81-85	M	NTS	vssfru_037a	SAMN31768440	Run2_V4	barcode12	52	1050	0.959	0.963	0.981	94639	BA.1	0	VOC-21NOV-01	probable	vssfru_037b	SAMN31768510	Run2_V4.1	barcode12	58	126	0.997	0.999	0.999	123769	BA.1	0	VOC-21NOV-01	confirmed	0	0	14	0	0	3	0							22898			26530
vssfru_038	Jan-22	21-25	M	NTS	vssfru_038a	SAMN31768441	Run2_V4	barcode13	52	1679	0.953	0.963	0.967	75998	BA.1	0	VOC-21NOV-01	probable	vssfru_038b	SAMN31768511	Run2_V4.1	barcode13	59	386	0.985	0.993	0.993	93876	BA.1	0	VOC-21NOV-01	confirmed	0	0	14	0	0	3	0							22898			26530
vssfru_039	Jan-22	31-35	M	NTS	vssfru_039a	SAMN31768442	Run2_V4	barcode14	50	1050	0.96	0.964	0.98	103416	BA.1.1	0	VOC-21NOV-01	probable	vssfru_039b	SAMN31768512	Run2_V4.1	barcode14	56	126	0.999	0.999	0.999	144182	BA.1.1		VOC-21NOV-01	confirmed	0	0	14	0	0	3	0							22898			26530
vssfru_040	Jan-22	66-70	M	NTS	vssfru_040a	SAMN31768443	Run2_V4	barcode15	52	1050	0.945	0.959	0.973	62824	BA.1.1	0	VOC-21NOV-01	probable	vssfru_040b	SAMN31768513	Run2_V4.1	barcode15	58	126	0.992	0.999	0.999	100392	BA.1.1	0	VOC-21NOV-01	confirmed	0	0	14	0	0	3	0							22898			26530
vssfru_041	Jan-22	81-85	F	NTS	vssfru_041a	SAMN31768444	Run2_V4	barcode16	51	1419	0.943	0.963	0.964	47925	BA.1.1	0	VOC-21NOV-01	probable	vssfru_041b	SAMN31768514	Run2_V4.1	barcode16	58	126	0.979	0.994	0.999	72402	BA.1.1	0	VOC-21NOV-01	confirmed	0	0	14	0	0	3	0							22898			26530
vssfru_042	Jan-22	16-20	F	NTS	vssfru_042a	SAMN31768445	Run2_V4	barcode17	51	1052	0.963	0.963	0.978	145309	BA.1	0	VOC-21NOV-01	probable	vssfru_042b	SAMN31768515	Run2_V4.1	barcode17	57	126	0.999	0.999	0.999	164277	BA.1	0	VOC-21NOV-01	confirmed	0	0	14	0	0	3	0							22898			26530
vssfru_043	Jan-22	56-60	F	NTS	vssfru_043a	SAMN31768446	Run2_V4	barcode19	42	833	0.863	0.922	0.982	54470	AY.4	0	VOC-21APR-02	confirmed	vssfru_043b	SAMN31768516	Run2_V4.1	barcode19	44	847	0.843	0.909	0.983	53086	AY.4	0	VOC-APR-02	confirmed	0	0	8	0	0	0	0
vssfru_044	Jan-22	56-60	M	NTS	vssfru_044a	SAMN31768447	Run2_V4	barcode20	54	1050	0.893	0.952	0.982	70620	BA.1	0	VOC-21NOV-01	probable	vssfru_044b	SAMN31768517	Run2_V4.1	barcode20	60	126	0.899	0.963	0.999	63009	BA.1	0	VOC-21NOV-01	confirmed	0	0	14	0	0	3	0							22898			26530
vssfru_045	Jan-22	56-60	F	NTS	vssfru_045a	SAMN31768448	Run2_V4	barcode21	51	2058	0.711	0.833	0.952	32592	BA.1	0	VOC-21NOV-01	probable	vssfru_045b	SAMN31768518	Run2_V4.1	barcode21	56	1321	0.71	0.831	0.973	32558	BA.1	0	VOC-21NOV-01	probable	0	0	14	0	0	3	0							22898			26530
vssfru_046	Jan-22	71-75	F	NTS	vssfru_046a	SAMN31768449	Run2_V4	barcode22	42	351	0.987	0.988	0.995	296697	AY.4.2	0	VUI-21OCT-01	confirmed	vssfru_046b	SAMN31768519	Run2_V4.1	barcode22	42	126	0.992	0.992	0.999	150566	AY.4.2	0	VUI-21OCT-01	confirmed	0	0	3	0	0	0	0
vssfru_047	Jan-22	16-20	F	NTS	vssfru_047a	SAMN31768450	Run2_V4	barcode24	42	351	0.963	0.981	0.994	66528	AY.4.2.2	0	VUI-21OCT-01	confirmed	vssfru_047b	SAMN31768520	Run2_V4.1	barcode24	42	126	0.958	0.995	0.999	71212	AY.4.2.2	0	VUI-21OCT-01	confirmed	0	0	3	0	0	0	0
vssfru_048	Jan-22	66-70	M	NTS	vssfru_048a	SAMN31768451	Run2_V4	barcode25	52	1050	0.949	0.963	0.978	85995	BA.1.1	0	VOC-21NOV-01	probable	vssfru_048b	SAMN31768521	Run2_V4.1	barcode25	58	126	0.973	0.992	0.999	79729	BA.1.1	0	VOC-21NOV-01	confirmed	0	0	14	0	0	3	0							22898			26530
vssfru_049	Jan-22	36-40	M	NTS	vssfru_049a	SAMN31768452	Run2_V4	barcode26	50	1419	0.955	0.963	0.964	123420	BA.1	0	VOC-21NOV-01	probable	vssfru_049b	SAMN31768522	Run2_V4.1	barcode26	57	126	0.992	0.999	0.999	98940	BA.1	0	VOC-21NOV-01	confirmed	0	0	14	0	0	3	0							22898			26530
vssfru_050	Jan-22	31-35	F	NTS	vssfru_050a	SAMN31768453	Run2_V4	barcode27	41	1028	0.888	0.948	0.983	50764	AY.4.2	0	VUI-21OCT-01	confirmed	vssfru_050b	SAMN31768523	Run2_V4.1	barcode27	41	1045	0.748	0.88	0.979	34117	AY.4.2	0	VUI-21OCT-01	confirmed	0	0	3	0	0	0	0
vssfru_051	Jan-22	46-50	M	NTS	vssfru_051a	SAMN31768454	Run2_V4	barcode28	50	869	0.971	0.982	0.986	218933	BA.1	0	VOC-21NOV-01	probable	vssfru_051b	SAMN31768524	Run2_V4.1	barcode28	56	126	0.999	0.999	0.999	130858	BA.1	0	VOC-21NOV-01	confirmed	0	0	14	0	0	3	0							22898			26530
vssfru_052	Jan-22	66-70	M	NTS	vssfru_052a	SAMN31768455	Run2_V4	barcode29	54	1419	0.959	0.963	0.967	98609	BA.1	0	VOC-21NOV-01	probable	vssfru_052b	SAMN31768525	Run2_V4.1	barcode29	61	126	0.983	0.999	0.999	69899	BA.1	0	VOC-21NOV-01	confirmed	0	0	14	0	0	3	0							22898			26530
vssfru_053	Jan-22	81-85	F	NTS	vssfru_053a	SAMN31768456	Run2_V4	barcode30	51	1642	0.835	0.922	0.959	46263	BA.1.1	0	VOC-21NOV-01	probable	vssfru_053b	SAMN31768526	Run2_V4.1	barcode30	56	669	0.795	0.891	0.986	38838	BA.1.1	0	VOC-21NOV-01	probable	0	0	14	0	0	3	0							22898			26530
vssfru_054	Jan-22	51-55	F	NTS	vssfru_054a	SAMN31768457	Run2_V4	barcode31	45	4946	0.412	0.66	0.872	16876	BA.1.1	0	VOC-21NOV-01	probable	vssfru_054b	SAMN31768527	Run2_V4.1	barcode31	49	3706	0.393	0.637	0.9	15050	BA.1.1	0	VOC-21NOV-01	probable	0	0	13	0	0	4	0		18163					22898			26530
vssfru_055	Jan-22	86-90	M	NTS	vssfru_055a	SAMN31768458	Run2_V4	barcode32	49	1419	0.963	0.963	0.966	154764	BA.1	0	VOC-21NOV-01	probable	vssfru_055b	SAMN31768528	Run2_V4.1	barcode32	56	126	0.992	0.999	0.999	131569	BA.1	0	VOC-21NOV-01	confirmed	0	0	14	0	0	3	0							22898			26530
vssfru_056	Jan-22	36-40	F	NTS	vssfru_056a	SAMN31768459	Run2_V4	barcode33	53	1681	0.867	0.924	0.958	53021	BA.1	0	VOC-21NOV-01	probable	vssfru_056b	SAMN31768529	Run2_V4.1	barcode33	60	386	0.835	0.953	0.993	50909	BA.1	0	VOC-21NOV-01	confirmed	0	0	14	0	0	3	0							22898			26530
vssfru_057	Jan-22	71-75	M	NTS	vssfru_057a	SAMN31768460	Run2_V4	barcode34	52	1050	0.96	0.963	0.981	91768	BA.1.1	0	VOC-21NOV-01	probable	vssfru_057b	SAMN31768530	Run2_V4.1	barcode34	58	126	0.992	0.999	0.999	100956	BA.1.1	0	VOC-21NOV-01	confirmed	0	0	14	0	0	3	0							22898			26530
vssfru_058	Jan-22	56-60	F	NTS	vssfru_058a	SAMN31768461	Run2_V4	barcode35	53	1050	0.963	0.963	0.978	127943	BA.1	0	VOC-21NOV-01	probable	vssfru_058b	SAMN31768531	Run2_V4.1	barcode35	59	126	0.988	0.999	0.999	91732	BA.1	0	VOC-21NOV-01	confirmed	0	0	14	0	0	3	0							22898			26530
vssfru_059	Jan-22	51-55	F	NTS	vssfru_059a	SAMN31768462	Run2_V4	barcode36	46	351	0.993	0.994	0.994	147559	AY.4.2.2	0	VUI-21OCT-01	confirmed	vssfru_059b	SAMN31768532	Run2_V4.1	barcode36	46	126	0.977	0.993	0.999	99645	AY.4.2.2	0	VUI-21OCT-01	confirmed	0	0	3	0	0	0	0
vssfru_060	Jan-22	36-40	M	NTS	vssfru_060a	SAMN31768463	Run2_V4	barcode37	51	2125	0.814	0.891	0.948	50520	BA.1	0	VOC-21NOV-01	probable	vssfru_060b	SAMN31768533	Run2_V4.1	barcode37	59	847	0.717	0.882	0.982	34151	BA.1	0	VOC-21NOV-01	confirmed	0	0	14	0	0	3	0							22898			26530
vssfru_061	Jan-22	16-20	F	NTS	vssfru_061a	SAMN31768464	Run2_V4	barcode38	59	1419	0.957	0.961	0.972	152155	BA.2	0	VUI-22JAN-01	probable	vssfru_061b	SAMN31768534	Run2_V4.1	barcode38	66	126	0.993	0.993	0.999	162460	BA.2		VUI-22JAN-01	confirmed	0	0	18	0	0	2	0							22898			26530
vssfru_062	Jan-22	36-40	M	NTS	vssfru_062a	SAMN31768465	Run2_V4	barcode39	56	1992	0.929	0.949	0.952	77441	BA.2	0	VUI-22JAN-01	probable	vssfru_062b	SAMN31768535	Run2_V4.1	barcode39	68	389	0.952	0.978	0.993	66542	BA.2	0	VUI-22JAN-01	probable	0	0	14	0	0	6	0	9424		22679	22688	22775	22786
vssfru_063	Jan-22	46-50	M	NTS	vssfru_063a	SAMN31768466	Run2_V4	barcode40	51	1640	0.803	0.916	0.958	37367	BA.1.1	0	VOC-21NOV-01	probable	vssfru_063b	SAMN31768536	Run2_V4.1	barcode40	58	132	0.828	0.945	0.996	44945	BA.1.1	0	VOC-21NOV-01	confirmed	0	0	14	0	0	3	0							22898			26530
vssfru_064	Jan-22	36-40	F	NTS	vssfru_064a	SAMN31768467	Run2_V4	barcode41	50	1052	0.959	0.963	0.968	99504	BA.1	0	VOC-21NOV-01	probable	vssfru_064b	SAMN31768537	Run2_V4.1	barcode41	56	126	0.979	0.992	0.999	77147	BA.1	0	VOC-21NOV-01	confirmed	0	0	14	0	0	3	0							22898			26530
vssfru_065	Jan-22	51-55	F	NTS	vssfru_065a	SAMN31768468	Run2_V4	barcode42	49	2395	0.796	0.885	0.941	38908	BA.1	0	VOC-21NOV-01	probable	vssfru_065b	SAMN31768538	Run2_V4.1	barcode42	50	2520	0.557	0.801	0.943	22491	BA.1	0	VOC-21NOV-01	probable	0	0	13	0	0	4	0		18163					22898			26530
vssfru_066	Jan-22	11-15	M	NTS	vssfru_066a	SAMN31768469	Run2_V4	barcode43	52	1050	0.966	0.969	0.984	218604	BA.1.1	0	VOC-21NOV-01	probable	vssfru_066b	SAMN31768539	Run2_V4.1	barcode43	58	126	0.999	0.999	0.999	175950	BA.1.1	0	VOC-21NOV-01	confirmed	0	0	14	0	0	3	0							22898			26530
vssfru_067	Jan-22	21-25	F	NTS	vssfru_067a	SAMN31768470	Run2_V4	barcode44	51	1050	0.906	0.946	0.964	64979	BA.1.1	0	VOC-21NOV-01	probable	vssfru_067b	SAMN31768540	Run2_V4.1	barcode44	57	126	0.907	0.968	0.999	65775	BA.1.1	0	VOC-21NOV-01	confirmed	0	0	14	0	0	3	0							22898			26530
vssfru_068	Jan-22	81-85	F	NTS	vssfru_068a	SAMN31768471	Run2_V4	barcode46	48	1419	0.947	0.955	0.969	94757	BA.1	0	VOC-21NOV-01	probable	vssfru_068b	SAMN31768541	Run2_V4.1	barcode46	55	126	0.985	0.992	0.999	114476	BA.1	0	VOC-21NOV-01	confirmed	0	0	14	0	0	3	0							22898			26530
vssfru_069	Jan-22	76-80	F	NTS	vssfru_069a	SAMN31768472	Run2_V4	barcode47	53	1835	0.902	0.939	0.956	61255	BA.1.1	0	VOC-21NOV-01	probable	vssfru_069b	SAMN31768542	Run2_V4.1	barcode47	60	126	0.94	0.982	0.999	73564	BA.1.1	0	VOC-21NOV-01	confirmed	0	0	14	0	0	3	0							22898			26530
vssfru_070	Jan-22	0-5	F	Aspirate, tracheal	vssfru_070a	SAMN31768473	Run2_V4	barcode48	51	1050	0.956	0.963	0.983	127902	BA.1.1	0	VOC-21NOV-01	probable	vssfru_070b	SAMN31768543	Run2_V4.1	barcode48	57	126	0.992	0.999	0.999	118044	BA.1.1	0	VOC-21NOV-01	confirmed	0	0	14	0	0	3	0							22898			26530
Negative1							Run1	barcode53			0	0	0	0	NA	NA	NA	NA			Run1	barcode53			0	0	0	0	NA	NA	NA	NA
Negative2							Run2	barcode23			0	0	0	0	NA	NA	NA	NA			Run2	barcode23			0	0	0	0	NA	NA	NA	NA
Positive1							Run1	barcode88	7	126	0.988	0.999	0.999	142121	B.1		unclassified	unclassified			Run1	barcode88	7	126	0.979	0.995	0.999	164119	B.1		unclassified	unclassified
Positive2							Run2	barcode10	7	126	0.999	0.999	0.999	99447	B.1		unclassified	unclassified			Run2	barcode10	7	126	0.972	0.995	0.999	74082	B.1		unclassified	unclassified
VTM3_18-01							Run1	barcode75			0	0	0	0	NA	NA	NA	NA			Run1	barcode75			0	0	0	0	NA	NA	NA	NA
VTM4_18-01							Run1	barcode96			0	0	0	0	NA	NA	NA	NA			Run1	barcode96			0	0	0	0	NA	NA	NA	NA
VTM1_31_01							Run2	barcode18			0	0	0	0	NA	NA	NA	NA			Run2	barcode18			0	0	0	0	NA	NA	NA	NA
VTM2_31_01							Run2	barcode45			0	0	0	0	NA	NA	NA	NA			Run2	barcode45			0	0	0	2	NA	NA	NA	NA
[truncated: 12 more columns]
